# Supplementary material for: Sesquiterpene Coumarin Ethers and Phenylpropanoids from the Roots of Ferula drudeana, the Putative Anatolian Ecotype of the Silphion Plant
Source: Molecules. 2025 Apr 25;30(9):1916. doi: 10.3390/molecules30091916 (PMC12073360; doi:10.3390/molecules30091916)
Supplement: Supplementary file 1 [file molecules-30-01916-s001.zip]

Archive with 1 entries (1 files):
- molecules-3545163-supplementary.pdf
